# Supplementary material for: Ecophysiological Aspects and sxt Genes Expression Underlying Induced Chemical Defense in STX-Producing Raphidiopsis raciborskii (Cyanobacteria) against the Zooplankter Daphnia gessneri
Source: Toxins (Basel). 2021 Jun 8;13(6):406. doi: 10.3390/toxins13060406 (PMC8230027; doi:10.3390/toxins13060406)
Supplement: Supplementary file 1 [file toxins-13-00406-s001.zip]

Archive with 1 entries (1 files):
- toxins-1233174-supplementary.pdf
